# Supplementary material for: Data-Driven Tailoring Optimization of Thermoset Polymers Using Ultrasonics and Machine Learning
Source: Polymers (Basel). 2025 Mar 27;17(7):895. doi: 10.3390/polym17070895 (PMC11991059; doi:10.3390/polym17070895)
Supplement: Supplementary file 1 [file polymers-17-00895-s001.zip]

Archive with 1 entries (1 files):
- polymers-3527391-supplementary.pdf
